# Supplementary material for: Metabolites Analysis on Water-Holding Capacity in Beef Longissimus lumborum Muscle during Postmortem Aging
Source: Metabolites. 2022 Mar 13;12(3):242. doi: 10.3390/metabo12030242 (PMC8950885; doi:10.3390/metabo12030242)
Supplement: Supplementary file 1 [file metabolites-12-00242-s001.zip]

Archive with 1 entries (1 files):
- metabolites-1589065-supplementary.pdf
